# Supplementary material for: Pseudo-Starvation Driven Energy Expenditure Negatively Affects Ovarian Follicle Development
Source: Int J Mol Sci. 2021 Mar 30;22(7):3557. doi: 10.3390/ijms22073557 (PMC8036485; doi:10.3390/ijms22073557)
Supplement: Supplementary file 1 [file ijms-22-03557-s001.zip]

Archive with 6 entries (5 files):
- Supplemental Figure/
- Supplemental Figure/Meng et al Supplemental Figure 1.pptx
- Supplemental Figure/Meng et al Supplemental Figure 2.pptx
- Supplemental Figure/Meng et al Supplemental Figure 3.pptx
- Supplemental Figure/Meng et al Supplemental Figure 4.pptx
- Supplemental Figure/Meng et al Supplemental Figure 5.pptx
